# Supplementary material for: The Mechanism of Exogenous Salicylic Acid and 6-Benzylaminopurine Regulating the Elongation of Maize Mesocotyl
Source: Int J Mol Sci. 2024 Jun 3;25(11):6150. doi: 10.3390/ijms25116150 (PMC11172663; doi:10.3390/ijms25116150)
Supplement: Supplementary file 1 [file ijms-25-06150-s001.zip]

Archive with 1 entries (1 files):
- ijms-2979521-supplementary.pdf
